# Supplementary material for: Enhanced Targeted Delivery of Minocycline via Transferrin Conjugated Albumin Nanoparticle Improves Neuroprotection in a Blast Traumatic Brain Injury Model
Source: Brain Sci. 2023 Feb 25;13(3):402. doi: 10.3390/brainsci13030402 (PMC10046830; doi:10.3390/brainsci13030402)
Supplement: Supplementary file 1 [file brainsci-13-00402-s001.zip]

Archive with 1 entries (1 files):
- brainsci-2205250-supplementary.pdf
